# Supplementary material for: Seasonal Spatial Distribution of Metapenaeopsis provocatoria longirostris in the Southern Yellow and East China Seas and Habitat Area Variation Prediction Under Climate Scenarios
Source: Biology (Basel). 2025 Sep 26;14(10):1328. doi: 10.3390/biology14101328 (PMC12561830; doi:10.3390/biology14101328)
Supplement: Supplementary file 1 [file biology-14-01328-s001.zip]

Archive with 1 entries (1 files):
- biology-3850201-supplementary.pdf
